# Supplementary material for: Effect of Process Conditions on the Properties of Resorcinol-Formaldehyde Aerogel Microparticles Produced via Emulsion-Gelation Method
Source: Polymers (Basel). 2021 Jul 22;13(15):2409. doi: 10.3390/polym13152409 (PMC8348565; doi:10.3390/polym13152409)
Supplement: Supplementary file 1 [file polymers-13-02409-s001.zip]

Archive with 1 entries (1 files):
- polymers-1289091 supplementary final.pdf
